# Supplementary material for: Factors Influencing Cortisol Concentrations in Breastmilk and Its Associations with Breastmilk Composition and Infant Development in the First Six Months of Lactation
Source: Int J Environ Res Public Health. 2022 Nov 10;19(22):14809. doi: 10.3390/ijerph192214809 (PMC9690377; doi:10.3390/ijerph192214809)
Supplement: Supplementary file 1 [file ijerph-19-14809-s001.zip]

Archive with 1 entries (1 files):
- ijerph-2024012-supplementary.pdf
